# Supplementary material for: Changes in Physical Performance among Community-Dwelling Older Adults in Six Years
Source: Int J Environ Res Public Health. 2023 Apr 19;20(8):5579. doi: 10.3390/ijerph20085579 (PMC10138314; doi:10.3390/ijerph20085579)
Supplement: Supplementary file 1 [file ijerph-20-05579-s001.zip]

Archive with 1 entries (1 files):
- ijerph-2318428-supplementary.pdf
